# Supplementary material for: Global Transcriptional and Phenotypic Analyses of Escherichia coli O157:H7 Strain Xuzhou21 and Its pO157_Sal Cured Mutant
Source: PLoS One. 2013 May 30;8(5):e65466. doi: 10.1371/journal.pone.0065466 (PMC3667801; doi:10.1371/journal.pone.0065466)
Supplement: Table S2 — Primers. (XLS) [file pone.0065466.s002.xls]

## Sheet: Table S2A
Table S2A. Primers used to construct plasmid and single gene complementation
primer	sequence (5'-3')	Tm
DEL3637-F	gaacaacaaattcaaggtttcctgtcaaaacctgatgaactggtgcgatacgatagatagATGAGCCATATTCAACGGGA	57.8
DEL3637-R	aagcatacgcaagaccaagccaaaccatcacaacagcccaaaatatcctttgatcgtTAATTAGAAAAACTCATCGAGCA	51.2
stpA-E-F	CGGAATTCGAATGCTGGCAGGACGAAAGT	61.7
stpA-H-R	CCAAGCTTGCATAATCATCTAAATCAGGCACAT	59.9
hha-E-F	CGGAATTCCTGTGGTATTGGGTGTTATGT	52.4
hha-H-R	CCAAGCTTCAACTTTGAGCCTTCTACTTTT	53.5

## Sheet: Table S2B
Table S2B. Q-PCR primers to check pO157 copy numbers
location	primer	sequence (5'-3')	Tm
pO157	espP-F	AAGTTTGTTGTTGAGACCCGAGGTG	66.5
	espP-R	CCAGTCATCAATGTGAACGAAAG	53.4
pO157_Sal	traL-F	GTCGCTGGGTCGTCCTGTA	58.8
	traL-R	TGCGGTAAAAGCATCGCTC	59.8
chromosome	gapA-F	TATGACTGGTCCGTCTAAAGACAA	58.4
	gapA-R	GGTTTTCTGAGTAGCGGTAGTAGC	57.8

## Sheet: Table S2C
Table S2C. RT Q-PCR primers used to check major virulence genes expression
primer	sequence (5'-3')	Tm
stx1-F	GAGGGATAGATCCAGAGGAAGGG	59.7
stx1-R	CCACAGACTGCGTCAGTGAGGTT	64.7
tir-F	GCAGATTGGCTCTTCGGTATTTC	60.5
tir-R	CCAGTATCCTTTGGCGGGCTTCC	69.7
escN-F	ATCAGGGAGATGAGTTCAAGATTC	52.2
escN-R	CCCAATACCGCAAGTTAGTAGCC	67.3
espP-F	AAGTTTGTTGTTGAGACCCGAGGTG	66.5
espP-R	CCAGTCATCAATGTGAACGAAAG	53.4
gapA-F	TATGACTGGTCCGTCTAAAGACAA	58.4
gapA-R	GGTTTTCTGAGTAGCGGTAGTAGC	57.8
stx2-F	TATGACTGGTCCGTCTAAAGACAA	59.2
stx2-R	GGTTTTCTGAGTAGCGGTAGTAGC	67.6

## Sheet: Table S2D
Table S2D. RT Q-PCR primers used to validate RNA-seq
Xuzhou21	Sequence (5'-3')	Tm
CDCO157_0177	TACGAATGTGCGACTCAG	49.6
	ATACGGATATTGCTTGGAT	49.6
CDCO157_0172	AGCCTGCTGGATGGCATTG	61.6
	GCAGCGGAACACGGATGT	61.1
CDCO157_3689	CGGTAATTAAAGTACGTGAA	48.8
	ACAGACGAGTGCGGCGTG	60.7
CDCO157_3691	GCGTGGAATCTGAAATCG	54.1
	ACGTGAGTGGCGGTAGGT	55.5
CDCO157_2803	GGATAACGCCAACAAAGTG	53.8
	AGCCCTGAGCAAAGGTAGAG	56.4
CDCO157_2804	ATGATGGTTGGGCGTTCT	55.4
	GGTTTATGGCTTCGTTGG	53.6
CDCO157_2805	ATCAGATCGACGTATTGCTG	53.3
	TAATGCCGGACTCTTTGG	54
CDCO157_2840	AAGAGCAGGGTAAGGGTG	52
	TTCGGTTTGTACGGGTGA	54.8
CDCO157_2868	GCGAACAAAGCACAGAAC	51.5
	CAGACCCAGAGCTACGAT	49.7
CDCO157_2888	AAACAGGTGGCGGAATAT	52.5
	CAGGGAAATCAGTAAACAAC	49.6
CDCO157_4415	GGAAAACCTGAATATGGATC	51.1
	CTACGCGACAGCGAACAT	55
CDCO157_4413	AGAACGCTGGCAGGACAT	55.7
	CTCACTCACGGCACGAAG	54.8
CDCO157_3868	ATCAAGACTGTCGCTGTGC	52
	GATTGCGGATACTTTGTCG	51
CDCO157_3844	ATACTACGGCACTGGTCG	55.1
	GACTCGTCGTATTCCATCA	47.3
CDCO157_3806	AACACCGAGTAAGCGAAGG	59.2
	CGACGACGAAACTTAACGA	56.5
CDCO157_3805	GCGATTCAGAAGCTAAAC	48.8
	AGCTTCGATGCTGATAAA	45.1
CDCO157_3798	AGTTCCGTTCTTTACTATCTCC	56.7
	CGAAGCCATCCATCTCAA	46.1
CDCO157_3796	GAGCCTGCACGACCTTTG	56.6
	CTTCGCCTTCCACCATCA	51.9
CDCO157_3787	AATCGTTTCTGAGTTTGGT	48.7
	TGTAACGTGCTACGTCTTT	55.2
CDCO157_1829	ACTGAGCAAGGCGACGAG	57.3
	GACGGGACAGGTTGTAGAT	53.6
CDCO157_1407	GAGCACTATCGAAGAACG	48.1
	AATCAATGGCAGCCTGAA	47.4
CDCO157_1406	TAGGTGCTAACGGCAAAGG	60.4
	CAGAACCGATAGTGATAATACG	51.8
CDCO157_1404	CGAACAAGTGCGGACAAA	53.9
	AGCGTGCGTAGCAGAAGT	59.6
CDCO157_1401	CCGTTTACTCATCAGGTCTA	51.4
	GCTTCGGACACTTCACAG	50.8
CDCO157_1386	AACAAGAGGCGCTCAATCT	54
	AGTTCTGCGGTAGGAGGC	61.1
CDCO157_4584	TACATCATCATCGGTCACTCT	46.5
	TTGCCCATACAGGTTCGT	53.9
CDCO157_4549	TTTTGGTGTTATTGGGTGTCG	56.9
	CGTCCTGTTTGCGTGTTCAT	57
CDCO157_4532	GTAAACAAGAGCCGTATGAAA	55
	TTCTGACGCTGACCCACT	53.5
CDCO157_4531	GGCGGCGTAATCAAACAC	58.2
	TCAGCAGGGCAGCAAAGC	58.8
CDCO157_3405	GCCGAATCTGCGTTATGG	54
	TCAGGACAACAGCGTGCC	56.9
CDCO157_3411	TATTCTGGTATTCCCGTTTG	51.5
	CAGGATCTTCGAGCATTTC	46.6
CDCO157_3412	TTCCTTATCCGTACAGTTCAGC	58.8
	CGGGTCAGTGGTGGTTTT	56.7
CDCO157_3561	CGACCACTACACCTACGCC	62.5
	TTGCACATCAGCAGGGAC	50.3
CDCO157_3565	ATGCTCGGTTTCTTTATGG	50.5
	CCTGCCTCGAACTCTTCA	51.6
CDCO157_0747	GTGGGCTATCGGTGAAGT	54.3
	GGCTGAGTAGTCGTGGAAG	55.7
CDCO157_0731	CTGGAAGCCCTCAAGCAA	54.3
	AGCGTGGCGAATCATCTC	51.8
CDCO157_0729	ACACCCTGGAAGCGGAAGA	60.1
	CAGCGGGCGAATCACAAT	54.4
CDCO157_0728	AAGGTGATGCGATGGCTAA	53.1
	GGCAGATACAGGGAGTGGC	58.2
CDCO157_4249	GGTAACAACCGTTCCCAC	57.3
	TAGTACTTTTCGCCACGG	56.3
CDCO157_1640	GTCCGTTCCGCTCGTGTA	60
	GCCATATCGGTATCGTTCA	50.6
CDCO157_1641	TTTCTTGATTACGGCGACAC	55.8
	GGCATTGGATGAACCACC	50.6
CDCO157_1686	GTGGCGGCTTTGGCAGTA	62.1
	GGCGGCAGATGATGAACG	53.9
CDCO157_2906	TGCGTGAAGTACCGTAAGC	60
	CGTGGTCCCATCCAGTTA	52.2
CDCO157_1108	CCTTATGGCCTTCATGTTGA	51.1
	CGTGGTGGTTGAGGTGTTA	55.7
CDCO157_4647	GAAAGTGGGTACTGTAACGC	59.5
	TGGTGGTGGAGATGCTAA	48.8
CDCO157_4648	AGTCAGCGAAGTAGCCAAAG	58.4
	CATAGAGTATGCAATCAGGGTC	51.3
CDCO157_4649	TGCAGCTATGTCTGTAATGG	49.5
	TCTTTGCTCACGCCTTCT	53.4
CDCO157_3238	TCCGTTCTACCAGGTTGTT	55.8
	CTGCTTTGTTTACTTCTTTGAT	52.2
CDCO157_3226	GGAAATTACTCCGGCCATCC	59.1
	CGTGCTTCGCCTTTGTGC	60.6
CDCO157_3912	TGTGGGAGTTCTTTGAGC	49.6
	CAGATTTCGCAGTAGTGGT	51
CDCO157_3932	TCAGAACTGCTGGCTAAA	49.2
	AGAGCATTACGACGAACC	52.3
CDCO157_4781	CTATCCGCCGCAGTTCAG	56
	AATCCTCCGACAGCCACA	53
CDCO157_4809	GCGTGGTCAGAACGAAGA	53.8
	GCAGAGCAGAACGGGTTA	56.2
CDCO157_4862	TCCTGACCAGAGCGAACA	51.8
	ACCATGCTGCGGATAACG	54.9
CDCO157_4890	CGTACTGGTCCCAACTCC	56
	TTCCCAACCTTCAACTTTC	51.6
CDCO157_4902	GTGATGCCGACGAGTTATT	52
	GGATGGCTTCCTGCTTAC	53.3
CDCO157_4903	GCGTTGCCTTTGCGGTAC	63.8
	GCTGGAAATGATAATGCCTAT	50.1
CDCO157_0963	TTGTTGCTAAGGCGAGTG	53.5
	AGGATACCAAGGCAGACG	53.3
CDCO157_0970	AATCTGAGTCCGCCATCC	50.5
	CCCTTAACTTTGCCGTTG	55.8
CDCO157_0989	AGCAGGGATTCTTCTGGG	51.7
	CGGCTGGTGTTGGAGTTT	56.9
CDCO157_2218	CGGTAATCCTGGGTTCTA	51.7
	GGTATTTAGTAGCCATGTTG	50.4
CDCO157_2257	AAAGGCTACTACGGTGCG	60.6
	CCAGGATCTTACGGTCGA	51.9
CDCO157_2259	GAAGGCGACTATCAGGTAA	52.4
	TCTTCTTAGGAGCGAGCA	51.5
CDCO157_2471	TCTTGAGTGGCTTAATCGC	52.8
	CAGCTCGTGAACTTTATCTGC	55.3
CDCO157_2470	GCCGCAACCGACCATTAG	59.5
	TGCCGCCACCAGCTTATT	59.4
CDCO157_2460	AACTCCTGCGACAACCAC	55.6
	TACCACCTTTATCATCCACATA	50.5
CDCO157_2322	ACGACCTGTTAGACGCTGAT	57.3
	AACCACTTTCTTCGCACC	54.7
CDCO157_2321	TTTCATTCCCAAACCAAG	46.1
	GAAGCGTAAAGAAGCAGAG	53.1
CDCO157_3835	GTCATTACCGTCTGCTGG	50.9
	AGAATCCGTTCCTCACCT	50.5
CDCO157_3147	CCATTATCAAACCGAACGC	53.7
	TTCCAGCACGGAAACCAC	56.2
CDCO157_0171	TGGCTCAGGAAATCAAAGA	47.9
	AATGGAATAGCGGACATCA	47.4
CDCO157_0148	ACACGCTTTGGGCTAACA	57.5
	GCTACGCTCATCAACTCCC	56.3
CDCO157_4944	ACCGTATTGCCATCAGTG	48.7
	GGCTCCGTGCTAACCTCA	58.7
CDCO157_3639	TGGAACGACGACCACAAT	51.4
	ACGCCAGTTTCATCAATCA	47.9
CDCO157_3666	TTTCTGGATGCCGCTGAT	50.3
	GGGTAACGGTAGTGGTGGTC	63.9
CDCO157_3739	GGTAGCCAGTAAGTCCCG	58.8
	CATATTGTGCCACAGGTA	44.4
CDCO157_2615	GCTGAACAGTTAAGGGAA	49.9
	TTGATTAGCGATGGGAGT	47.4
CDCO157_2621	TGGACTCAACGTGGATTT	47.6
	GACATTTGCCAAGTTTCA	44.8
CDCO157_4429	GGGTGAAGGTGCCAAAGT	56.7
	CGGTGTACCGTCAAATCC	54.1
CDCO157_0647	GTCTGATTTCTATCGCTACCTC	54.2
	CAACCGCAACGACTACGC	64.1
CDCO157_3817	GTGACGCATTGCTGGAAG	51.4
	AGGTGATATGGCGGGACT	54
CDCO157_1748	TACTGGAGACGGTAAGCA	52.5
	CTCATACCATCGCAAAGA	43.9
CDCO157_3446	TGGCAGAGTACCAACGAGC	58.8
	GGGTGAACCGACTAAAGAGC	60.4
CDCO157_3495	TTAGCCGTATTGCACCCA	55.7
	CGCCTGAATCAACCCTGT	53.5
CDCO157_4504	ATGGGTGGTATCAGTATTTG	47.3
	CCTGCTCTTTATCGTGGC	53.4
CDCO157_4227	GTGCAGAAGGTCAGCCAGAT	55.7
	CCACTCGCCGAAGGTGTT	59.8
CDCO157_1670	GGGTTATGTACGAACATCCG	55.8
	CGTCCAGACCACCGAAAG	55.6
CDCO157_3067	CGAAGTGGCGGTTATCAA	53.2
	CAGTAGGCGCAGAAGTACAGA	59.8
CDCO157_3032	GCCGAATAGTGAAGAAGAGG	54.2
	GCCCATAATGACGCAAAA	51.2
CDCO157_3250	GGAGAATCAACTAACCCTT	49.8
	GTATAGCACGCATCAAATAA	48.5
CDCO157_3904	AACAGCGAGGCACCATCA	53.9
	AGGCATATTCGGCAGACC	54
CDCO157_3931	GGCGTCAGGCAAACAAAT	55.1
	AGGTTCTGGTGCCATTCG	53.5
CDCO157_4700	AAAGCGAAAGGTAAGAGCG	58.8
	CGGGCCGTTGATAGTCAT	54
CDCO157_4722	CGTGGGTTTCATCTGGTAA	52.1
	CGTCTGCTCCCTCATAGTCA	53.8
CDCO157_4783	TTATTCACGGTGCTATCC	47.8
	CAGGTGGTGATTATTTGG	43.7
CDCO157_4796	CATCGGTGGTCGTGAAAT	48.5
	GCGAATAGTATGGCTGTTAGT	56.4
CDCO157_4810	GTGGCGTCCAGCTCATTG	53.9
	CCCTCTTCTCCGTGTTGC	55.7
CDCO157_4835	GCTCACGAGATCCCAACC	53.3
	CGTCCTCCTCCATCCACT	52.2
CDCO157_1742	GATAGCGGGACGCAAGTA	56.6
	GCTAACCCTCGGCAACTC	59.4
CDCO157_0338	GGTGCGTATTCCGCTGTC	57.9
	TCCTGCGCCTGATGTTTC	53.1
CDCO157_1594	GGATGAAAGTAGACACCCTG	51.6
	TTGTTTGTAGCCGATTGC	51.5
CDCO157_0943	AAACGAACGACTGGCTGGAC	61.9
	TGCAACCTCGGCGGTAAA	61
CDCO157_0978	CCCTGATGTCCTGCTACTG	51.5
	GAACTGATTGAGCGTGGTC	51
CDCO157_0988	CACTGCACGCCGCTCTAA	59.8
	CGAAGCCGCTGATGTTTG	53.8
CDCO157_2479	GGTGATGTCAGCGGAACG	54.2
	CCATATTTATCGGCAACGAC	53.3
CDCO157_2461	CTCAGGACACCTCCAAAGC	54.7
	TGACGGTATTACTCAGCATCG	54.8
CDCO157_2459	AGTGGCACAGGCAATAGG	55.6
	GTAGTTGTTGTAGCGGGTTT	59.9
CDCO157_2458	TCGCATTACCTTAGTTCGC	56.3
	AGGGCTCATTTCAGTTTG	47.3
CDCO157_2336	TTGTTCTGCCTTGCTTGC	53.7
	CCACAATGCCCATTCATC	44.5
CDCO157_3583	GAATACCCAGAAGAACTCG	49.4
	TCGGCACTTCATAACACT	48.3
CDCO157_3252	AGAGCGAGACGTAAGAATGTTCG	61.7
	CATGTAGTGGTGTCGGGATAAGC	61.2
CDCO157_4128	ATTGATCGGCTATTTCTTCATCC	53.5
	GAAACCAGCGTTACAGACACCAT	62.6
CDCO157_0072	TCAGATAAACATTCCCAGAC	45.9
	CAGAGTAAATATCGCCTCAT	47.3
CDCO157_3698	TGGCACGCATCAGTAAAG	50.8
	AATGGAATCGGAAGCAAC	48.5
CDCO157_4417	GATATTTGCCTGGCGTCA	50.7
	TTAATTACAGCCGGTGCC	56.5
CDCO157_3503	GTACCCGCAGTGCAAACA	57.7
	TTCGACGGAATAATGAGC	47.9
CDCO157_3546	CCGCTGGCGTGTTACTTG	60.1
	GTTACGGCGAACTGGCTC	60.5
CDCO157_0769	GCCGAAATCCTTCTCACC	53
	ACCTTTACCGCCTGTTGC	60.6
CDCO157_0875	CGCAGTATTCTCGGTCGTT	57.1
	CGTGCCCTGATACAGTTCC	55.8
CDCO157_0969	CAGGAAGTGGCGAATGCA	52.8
	GCTACCGCTCGGTTACGAT	62.8
CDCO157_2374	ATTGCTCACGAAATCAGCCACA	57.2
	TCGCCAGAATACCAAACACCAG	60.8
CDCO157_2320	CCGTTGAACTGGGGAAAT	53
	TAAACATGGCAATAGGCT	48.1
CDCO157_0202	TTGCGTACCGATTATGTT	49.2
	TGGTTAGTAGCGATGTTTT	48.2
CDCO157_0234	GCCGACAGGGATACAGGA	55.8
	GCAACGATAGCGGTGAGG	57
CDCO157_0361	GTCGAAATCGGAACCCTTAAT	57.8
	TTCATCTACCTGTTGCTCGTT	55.1
CDCO157_0465	GATGGGCGTTATCCTCAA	53.5
	GGCATAGTACGGGCAAAG	53.8
CDCO157_0891	GCGAAGTCCACCCGAAAG	58.5
	AACGCCCGCATCTACCAG	59.1
CDCO157_0948	CAGCGTGGATTCAGGGTA	54.3
	AAGCGAGCAAGAGCGAGA	56.7
CDCO157_1006	CGTCTGAATGGCCTAACC	53.2
	CGAGAACATGATCGTCCC	53.3
CDCO157_1009	TGGCTATCGGGTAGGTTC	52.9
	CCACTCAGCAGCGTTGTC	54.7
CDCO157_1086	CGCAGCAGAACAGGAAGT	53.8
	CAAGATGTTTGCCGGTGT	54.2
CDCO157_1205	CGGCGGAACCGAAAGATA	59.3
	CGGCAATGGCGTTACTGA	58.4
CDCO157_1350	TAACTGCGGCAAATATCAT	51.7
	GGTAGTCAATAAAGCGGAAA	52.7
CDCO157_1643	TCTACGGTCACAGTGTTGCT	53.4
	GCTCCACCATGCCTTTCC	58.2
CDCO157_1787	TTCCGCAGTCAGCGTATT	54.5
	TATCCAGTGAAGCGAGGG	53.6
CDCO157_1916	GGTCTGGGAAGTGGTTCT	50.9
	GAGTGACATGCCAAATGC	51.5
CDCO157_1972	TCATGTAAAGGTAATTTTGATG	50.6
	TTACGTTTGCAGCAGAAG	49.9
CDCO157_2312	CAGGAAGTGGCGAATGCA	58.2
	GCTACCGCTCGGTTACGAT	57.9
CDCO157_2326	TCGTACCGATTTATGTATTGAG	53
	GGAGATGTCCTGGTTGTTC	51.5
CDCO157_2458	TCGCATTACCTTAGTTCGC	54
	AGGGCTCATTTCAGTTTG	50.1
CDCO157_2829	TTCACTGCTGGCAATGGG	58
	TGAGGCATCTTTCGTGGG	57
CDCO157_2844	TGGGTAAGGTAGTGGTTTC	49.5
	GTTTCCCGACAGGGTATT	51.7
CDCO157_2969	AAACAACCTTTAGATGCCAGTG	56.7
	ACGAACCAGCCAGACCAG	55.9
CDCO157_3001	TAAGCGACAGATACAGCG	49.8
	TTAACAGTGGGTGGGTTT	50.2
CDCO157_3128	TGCAGGCAATTATTGACGC	57.9
	CAGCCAGCACGACCACAT	57.7
CDCO157_3146	ATCCAACGCCAATCAGGG	58.5
	AACCGTAGCTCATCAGCACTT	56.8
CDCO157_3236	GAACTGGCAACGAATCAAA	54
	CCATCCCTTCTAACACCTCA	54.7
CDCO157_3243	AGAGCGAGACGTAAGAATGTTCG	60.7
	CATGTAGTGGTGTCGGGATAAGC	61.2
CDCO157_3342	AATAACCCTCTGCCAACG	53.1
	TGGGTCAGTAGCGTCACAT	53.7
CDCO157_3501	TGTCGGGTCAGATTGTGG	54.4
	AGAAGCGTGGTTGATGGA	53.7
CDCO157_3635	TGGTATTGAGGCTAGTCTGCG	58.2
	CCATACGGATGCGGGATT	58.6
CDCO157_3642	AATCAGACAGGAGGTCAAAC	50.9
	CGGAAGATAAAGCCATCA	51.3
CDCO157_3998	CTGCACTGTCTGTGACCCACG	61.9
	CTTCTTCGCTGAAGGTTTTCG	59.6
CDCO157_4022	TCTGCTGATTAGCGTTGCTTT	58.2
	GGCTGATGAAGTTACCCCACA	59.8
CDCO157_4146	ATCCGCTACATCCGTGAA	53.9
	TTTAGAAGAAAGCAGCAACAC	53
CDCO157_4324	ATGCGGAAAGATCATTAG	47.7
	CATACCTTGGTTGTAGCG	49
CDCO157_4338	TTCCTCTATGTGGTGCGTAT	52.9
	GTTGCTGGCATGTTGGTA	52.4
CDCO157_4340	GCAAAGTCTGACAGGGTTGT	54.6
	GCCCGCTTGAGTACGAAT	55.8
CDCO157_4379	TTCGTGCCTGATTTGGAT	53.9
	TGCATCGCTTACGGTTAA	53.3
CDCO157_4738	ATATCGCTTCTTCCGTAAGTCT	55.1
	CGCATTTGTCCGCTGTCT	57.4
CDCO157_4776	CTGACCTCCGCCAACCACT	60.4
	CCTGACTCGCTCAATTCCA	56.4
CDCO157_4879	AAAACAGACGATTGTATGCCT	54.4
	AAAGCCCAAAGATTCTATGAC	53.4
CDCO157_4933	AGTTGTTGCTATGGGACG	50.9
	CATTCAGGCGGACTATTT	50.4
CDCpO157_0017	ATGGAGTTATATAAATACATGAGGAAA	56.1
	TTAGTTTTCTTTCTCAATATTAAAATTAA	55.8
CDCpO157_0018	TCAGTAGGGAAGCGAACA	52
	CGTTTCCACTACCACCAA	53
CDCpO157_0020	GTTTATGGGATTTGGTTTG	47.4
	TCTTTGCTTCTTCCACTATG	50.4
CDCpO157_0078C	TGATGCTGTAGATGAGTCAAT	50
	TATCATGCCCCTCAACTCTGA	57.9
