# Supplementary material for: Global Transcriptional and Phenotypic Analyses of Escherichia coli O157:H7 Strain Xuzhou21 and Its pO157_Sal Cured Mutant
Source: PLoS One. 2013 May 30;8(5):e65466. doi: 10.1371/journal.pone.0065466 (PMC3667801; doi:10.1371/journal.pone.0065466)
Supplement: Table S3 — Expression level of major virulence genes in Xuzhou21 and Xuzhou21m. (XLS) [file pone.0065466.s003.xls]

## Sheet: Table S3 Virulence
Table S3. The expression level of major virulence genes in the two filiation strains
Virulent factor	Gene name	Gene ID	Xuzhou21	Xuzhou21m	Log2	P_value	Function
Stx prophage	stx1A	CDCO157_2739	96.4548	116.938	0.277817	0.409005	Shiga toxin 1 subunit A
	stx1B	CDCO157_2738	301.407	476.852	0.661828	0.103536	Shiga toxin 1 subunit B
	stx2A	CDCO157_1154	155.565	228.089	0.552083	0.0931165	Shiga toxin 2 subunit A
	stx2B	CDCO157_1155	325.202	283.84	-0.196258	0.653905	Shiga toxin 2 subunit B
T3SS	espX1	CDCO157_0023	2.64776	0	-1.79769e+308	0.00715294	non-LEE-encoded type III secreted effector
	espY1	CDCO157_0060	27.616	32.3734	0.229305	0.620918	non-LEE-encoded type III secreted effector
	espY2	CDCO157_0072	162.35	206.234	0.345167	0.311478	non-LEE-encoded type III secreted effector
	espY3	CDCO157_0460	8.24559	16.2457	0.978359	0.0377252	non-LEE-encoded type III secreted effector
	nleB	CDCO157_0824	46.5068	67.3517	0.534273	0.139367	non-LEE-encoded type III secreted effector
	nleC	CDCO157_0825	17.0869	23.4062	0.453999	0.335174	non-LEE-encoded type III secreted effector
	nleH	CDCO157_0826	3.98294	10.2305	1.36097	0.0907837	non-LEE-encoded type III secreted effector
	nleD	CDCO157_0828	69.0158	90.6809	0.393873	0.286247	non-LEE-encoded type III secreted effector
	espX2	CDCO157_0854	1.18616	2.53835	1.09759	0.238551	non-LEE-encoded type III secreted effector
	metAP1	CDCO157_0168	146.451	148.909	0.0240114	0.942858	methionine aminopeptidase
	espX7	CDCO157_1494	17.2452	23.1761	0.426442	0.238198	non-LEE-encoded type III secreted effector
	espN	CDCO157_1495	12.0563	23.1709	0.942531	0.00712454	non-LEE-encoded type III secreted effector
	espO1-1	CDCO157_1499	480.925	720.029	0.582242	0.108064	non-LEE-encoded type III secreted effector
	espK	CDCO157_1500	83.1104	125.866	0.598784	0.0698037	non-LEE-encoded type III secreted effector
	nleA	CDCO157_1740	16.2962	28.0378	0.782843	0.0588906	non-LEE-encoded type III secreted effector
	nleH1-2	CDCO157_1742	141.059	240.456	0.769467	0.019505	non-LEE-encoded type III secreted effector
	nleF	CDCO157_1743	142.988	208.36	0.543186	0.113319	non-LEE-encoded type III secreted effector
	espO1-2	CDCO157_1746	157.386	204.743	0.379508	0.443519	non-LEE-encoded type III secreted effector
	nleG	CDCO157_1747	269.153	323.039	0.26328	0.42422	non-LEE-encoded type III secreted effector
	espM1	CDCO157_1748	676.805	939.957	0.473854	0.148831	non-LEE-encoded type III secreted effector
	espR1	CDCO157_1917	0	0	0	1	non-LEE-encoded type III secreted effector
	nleG5-2	CDCO157_1995	39.6949	31.8689	-0.316805	0.507401	non-LEE-encoded type III secreted effector
	nleG6-2	CDCO157_1996	89.3213	96.5271	0.111931	0.761868	non-LEE-encoded type III secreted effector
	nleG2-3	CDCO157_1997	73.2475	75.2802	0.0394907	0.921943	non-LEE-encoded type III secreted effector
	espL1	CDCO157_2261	2.21599	2.25819	0.0272171	0.974297	non-LEE-encoded type III secreted effector
	espJ	CDCO157_2508	131.546	175.693	0.417488	0.219635	non-LEE-encoded type III secreted effector
	tccP	CDCO157_2509	52.7999	46.3188	-0.188938	0.609871	non-LEE-encoded type III secreted effector
	espM2	CDCO157_3250	344.734	486.046	0.495608	0.131361	non-LEE-encoded type III secreted effector
	nleG8-2	CDCO157_3251	86.2704	117.928	0.450968	0.20973	non-LEE-encoded type III secreted effector
	espW	CDCO157_3252	66.1775	122.305	0.886074	0.00861553	non-LEE-encoded type III secreted effector
	espL2	CDCO157_3603	56.818	75.2342	0.40504	0.223779	non-LEE-encoded type III secreted effector
	nleB1	CDCO157_3604	55.5748	92.0274	0.727633	0.0361998	non-LEE-encoded type III secreted effector
	nleE	CDCO157_3605	39.1744	65.7771	0.747675	0.0724727	non-LEE-encoded type III secreted effector
	espF1	CDCO157_4284	16.8471	51.1175	1.60132	0.0117794	LEE-encoded type III secreted effector
	escF	CDCO157_4286	15.7331	0	-1.79769e+308	0.158655	LEE-encoded type III secreted effector
	espB	CDCO157_4288	71.9509	95.3363	0.406012	0.237821	LEE-encoded type III secreted effector
	espD	CDCO157_4289	35.0842	38.379	0.129497	0.733752	LEE-encoded type III secreted effector
	espA	CDCO157_4290	20.342	20.7404	0.027987	0.963694	LEE-encoded type III secreted effector
	sepL	CDCO157_4291	23.4025	18.9525	-0.304278	0.50606	LEE-encoded type III secreted effector
	escD	CDCO157_4292	16.4034	12.0797	-0.441408	0.369211	LEE-encoded type III secreted effector
	eae	CDCO157_4293	18.1271	19.395	0.0975316	0.783618	gamma intimin
	tir	CDCO157_4295	76.9135	88.9297	0.20943	0.525617	hypothetical protein
	map	CDCO157_4296	59.115	61.8762	0.0658604	0.873037	LEE-encoded type III secreted effector
	espH	CDCO157_4298	48.2637	111.136	1.20331	0.00818165	LEE-encoded type III secreted effector
	sepQ	CDCO157_4300	9.82813	3.23638	-1.60254	0.0828782	SepQ
	escN	CDCO157_4303	18.4445	14.1701	-0.380335	0.402254	EscN
	escV	CDCO157_4304	7.64637	4.61521	-0.728379	0.18136	hypothetical protein
	sepZ	CDCO157_4306	184.321	140.045	-0.396328	0.416113	SepZ
	escJ	CDCO157_4308	17.7252	10.5424	-0.749604	0.328999	EscJ
	sepD	CDCO157_4309	28.3834	12.4705	-1.18653	0.150319	SepD
	escC	CDCO157_4310	18.5107	14.9271	-0.31042	0.469855	EscC
	cesD	CDCO157_4311	34.9334	34.2938	-0.0266596	0.963292	CesD
	grlR	CDCO157_4313	109.476	146.927	0.424474	0.326351	negative regulator GrlR
	escU/ssaU	CDCO157_4315	3.23136	0	-1.79769e+308	0.18438	secretion system apparatus protein SsaU
	escT	CDCO157_4316	7.55554	1.3478	-2.48693	0.135114	EscT
	escS	CDCO157_4317	0	0	0	1	EscS
	escR	CDCO157_4318	2.41368	5.16743	1.09821	0.719005	type III secretion system protein
	ler	CDCO157_4323	134.429	268.836	0.999878	0.00869951	Ler
	espG	CDCO157_4324	16.8028	34.8016	1.05045	0.0116513	EspG
	espY4	CDCO157_4389	8.02253	10.7514	0.422396	0.328724	non-LEE-encoded type III secreted effector
	espL4	CDCO157_4676	1.89296	0.771589	-1.29474	0.263007	non-LEE-encoded type III secreted effector
	espX4	CDCO157_4704	10.1417	16.6954	0.719145	0.11212	non-LEE-encoded type III secreted effector
	espX5	CDCO157_4732	1.97568	5.63774	1.51276	0.0868405	non-LEE-encoded type III secreted effector
	espX6	CDCO157_4980	4.02579	7.27486	0.853648	0.112842	non-LEE-encoded type III secreted effector
Flagellar related genes, flagellar biosynthesis	flgN	CDCO157_1383	607.703	667.628	0.135677	0.680524	flagella synthesis protein
	flgM	CDCO157_1384	794.087	847.525	0.0939591	0.781728	anti-sigma28 factor
	flgA	CDCO157_1385	496.524	520.026	0.0667203	0.839194	flagellar basal body P-ring biosynthesis protein
	FlgB	CDCO157_1386	1236.18	1220.27	-0.0186851	0.954645	flagellar basal body rod protein FlgB
	flgC	CDCO157_1387	1011.96	1181.51	0.223479	0.496721	flagellar basal body rod protein
	flgD	CDCO157_1388	887.327	929.729	0.0673455	0.83439	flagellar basal body rod modification protein
	flgE	CDCO157_1389	1078.54	1262.21	0.226875	0.442919	flagellar hook protein
	flgF	CDCO157_1390	567.914	677.495	0.254538	0.436096	flagellar basal body rod protein
	flgG	CDCO157_1391	655.106	685.494	0.0654164	0.840333	flagellar basal body rod protein
	flgH	CDCO157_1392	328.647	320.51	-0.036167	0.912461	flagellar basal body L-ring protein
	flgI	CDCO157_1393	268.428	278.473	0.0530012	0.871906	flagellar basal body P-ring protein
	flgJ	CDCO157_1394	279.31	282.748	0.017645	0.957193	flagellar rod assembly protein/muramidase
	flgK	CDCO157_1395	409.46	461.809	0.173571	0.580664	flagellar hook-associated protein
	flgL	CDCO157_1396	545.279	645.659	0.243779	0.449293	flagellar hook-associated protein
	flhE	CDCO157_2423	202.749	201.468	-0.00914324	0.980545	flagellar protein
	flhA	CDCO157_2424	159.908	156.713	-0.0291187	0.929172	flagellar biosynthesis protein
	flhB	CDCO157_2425	178.908	198.364	0.148932	0.65036	flagellar biosynthesis protein
	cheZ	CDCO157_2426	593.769	620.659	0.063899	0.845781	chemotaxis phosphatase
	cheY	CDCO157_2427	734.879	891.851	0.279296	0.39563	chemotaxis regulatory protein
	cheB	CDCO157_2428	271.373	325.407	0.261967	0.425748	chemotaxis-specific methylesterase
	CheR	CDCO157_2429	240.122	215.919	-0.153276	0.6417	chemotaxis methyltransferase
	tap	CDCO157_2430	374.957	413.274	0.140373	0.658277	methyl-accepting protein IV
	tar	CDCO157_2431	383.388	434.009	0.178923	0.570647	methyl-accepting chemotaxis protein II
	cheW	CDCO157_2432	744.722	805.232	0.112704	0.731781	purine-binding chemotaxis protein
	cheA	CDCO157_2433	433.221	433.77	0.00182615	0.995281	Chemotaxis protein histidine kinase and related kinases
	motB	CDCO157_2434	294.122	327.024	0.152978	0.641776	flagellar motor protein
	motA	CDCO157_2435	287.387	301.939	0.0712588	0.828374	flagellar motor protein
	fliZ	CDCO157_2458	807.004	967.692	0.261972	0.423091	flagella biosynthesis protein
	fliA	CDCO157_2459	733.086	842.377	0.200484	0.536159	flagellar biosynthesis sigma factor
	fliC	CDCO157_2460	3334.77	3035.76	-0.135533	0.59577	flagellin
	fliD	CDCO157_2461	746.463	883.874	0.243771	0.419154	flagellar capping protein
	fliS	CDCO157_2462	690.108	851.931	0.303914	0.355018	flagellar protein
	fliT	CDCO157_2463	492.435	536.286	0.123068	0.714328	flagellar biosynthesis protein
	fliE	CDCO157_2470	884.209	869.137	-0.0248048	0.940724	flagellar hook-basal body protein FliE
	fliF	CDCO157_2471	268.669	263.262	-0.0293308	0.927973	flagellar MS-ring protein
	fliG	CDCO157_2472	285.962	336.148	0.233273	0.478142	flagellar motor switch protein G
	fliH	CDCO157_2473	378.493	370.276	-0.0316655	0.923262	flagellar assembly protein H
	fliI	CDCO157_2474	200.347	208.485	0.0574394	0.86129	flagellum-specific ATP synthase
	fliJ	CDCO157_2475	406.379	367.198	-0.146266	0.661962	flagellar biosynthesis chaperone
	fliK	CDCO157_2476	272.178	293.553	0.10907	0.739978	flagellar hook-length control protein
	fliL	CDCO157_2477	499.095	523.203	0.0680565	0.836443	flagellar basal body-associated protein
	fliM	CDCO157_2478	338.591	377.479	0.156856	0.632844	flagellar motor switch protein
	fliN	CDCO157_2479	405.846	474.248	0.224708	0.501127	flagellar motor switch protein
	fliO	CDCO157_2480	327.142	467.405	0.514755	0.134131	flagellar biosynthesis protein
	fliP	CDCO157_2481	144.041	162.136	0.170724	0.611354	flagellar biosynthesis protein
	fliQ	CDCO157_2482	317.27	215.719	-0.556562	0.230951	flagellar biosynthesis protein
	fliR	CDCO157_2483	39.975	47.7605	0.256719	0.531406	flagellar biosynthesis protein
	flk	CDCO157_2969	63.3202	30.1173	-1.07207	0.00642278	flagella biosynthesis regulator
	tsr	CDCO157_5001	322.322	330.865	0.0377416	0.906264	methyl-accepting chemotaxis protein I
	hlyC	CDCpO157_0017	192.236	326.092	0.762398	0.0245727	hemolysin C
pO157, hemolysin	ehxA	CDCpO157_0018	158.037	222.169	0.491395	0.122977	hemolysin A
	hlyB	CDCpO157_0019	42.8047	57.4747	0.425156	0.201353	hemolysin B
	hlyD	CDCpO157_0020	26.5246	53.3534	1.00825	0.0048612	hemolysin D
pO157, Type II sercrion system	etpC	CDCpO157_0002	90.0233	95.1997	0.0806585	0.814571	EtpC
	etpD	CDCpO157_0003	174.096	278.442	0.677491	0.038179	EtpD
	etpE	CDCpO157_0004	170.43	209.009	0.294386	0.370805	EtpE
	etpF	CDCpO157_0005	146.138	173.131	0.244535	0.456685	EtpF
	etpG	CDCpO157_0006	298.536	279.669	-0.0941846	0.783619	EtpG
	etpH	CDCpO157_0007	206.743	301.78	0.545663	0.102729	EtpH
	etpI	CDCpO157_0008	229.085	321.822	0.49038	0.186907	EtpI
	etpJ	CDCpO157_0009	141.573	127.525	-0.150772	0.668638	EtpJ
	etpK	CDCpO157_0010	130.31	175.999	0.433613	0.189336	EtpK
	etpL	CDCpO157_0011	128.185	124.339	-0.0439511	0.896127	EtpL
	etpM	CDCpO157_0012	224.898	214.891	-0.0656646	0.847795	EtpM
	etpN	CDCpO157_0013	96.1412	108.561	0.175276	0.617819	EtpN
	etpO	CDCpO157_0014	235.247	336.009	0.514326	0.140119	EtpO
pO157, others	stcE/tagA	CDCpO157_0001	81.633	81.5207	-0.00198564	0.99518	ToxR-regulated lipoprotein
	toxB	CDCpO157_0063	40.1094	55.1664	0.459848	0.153802	Toxin B
	katG	CDCpO157_0078B	107.673	143.699	0.416395	0.205625	catalase/peroxidase HPI
	espP	CDCpO157_0080	215.204	282.637	0.393245	0.195143	EspP
